# Supplementary material for: Nrf2 as a Therapeutic Target in the Resistance to Targeted Therapies in Melanoma
Source: Antioxidants (Basel). 2023 Jun 20;12(6):1313. doi: 10.3390/antiox12061313 (PMC10294952; doi:10.3390/antiox12061313)
Supplement: Supplementary file 1 [file antioxidants-12-01313-s001.zip]

Archive with 1 entries (1 files):
- antioxidants-2443688-supplementary.pdf
